# Supplementary material for: Enhanced fish production during a period of extreme global warmth
Source: Nat Commun. 2020 Nov 6;11:5636. doi: 10.1038/s41467-020-19462-w (PMC7648762; doi:10.1038/s41467-020-19462-w)
Supplement: Supplementary file 4 — Source Data [file 41467_2020_19462_MOESM4_ESM.xlsx]

## Sheet: Fig. 1b
temp	IAR
10.502	84.5508
10.372	63.1775
10.018	44.1919
10.408	46.2621
10.51	28.3927
9.58	27.1755
9.214	34.5428
9.654	22.9392
10.448	30.2095
11.314	48.3542
12.126	92.9248
11.7	128.346
12.936	122.207
12.956	124.895
13.204	139.231
12.712	209.327
12.586	154.145
13.028	187.981
13.592	136.221
13.646	162.707
13.18	188.197
13.934	227.01
14.454	248.528
13.652	306.164
13.878	281.102
13.612	205.281
12.972	111.446
12.382	112.198
13.118	106.381
12.088	99.6278
11.584	130.799
12.042	96.0058
